# Supplementary material for: Metabolic, Mitochondrial, and Inflammatory Effects of Efavirenz, Emtricitabine, and Tenofovir Disoproxil Fumarate in Asymptomatic Antiretroviral-Naïve People with HIV
Source: Int J Mol Sci. 2024 Aug 1;25(15):8418. doi: 10.3390/ijms25158418 (PMC11313075; doi:10.3390/ijms25158418)
Supplement: Supplementary file 1 [file ijms-25-08418-s001.zip]

Archive with 1 entries (1 files):
- ijms-3049129-supplementary.pdf
